# Supplementary material for: Molecular Markers for Detecting Inflorescence Size of Brassica oleracea L. Crops and B. oleracea Complex Species (n = 9) Useful for Breeding of Broccoli (B. oleracea var. italica) and Cauliflower (B. oleracea var. botrytis)
Source: Plants (Basel). 2023 Jan 15;12(2):407. doi: 10.3390/plants12020407 (PMC9862391; doi:10.3390/plants12020407)
Supplement: Supplementary file 1 [file plants-12-00407-s001.zip]

Archive with 1 entries (1 files):
- plants-2086844-supplementary.pdf
